# Supplementary material for: Seasonal Dynamics of Culturable Yeasts in Ornithogenically Influenced Soils in a Temperate Forest and Evaluation of Extracellular Enzyme Secretion in Tausonia pullulans at Different Temperatures
Source: J Fungi (Basel). 2024 Jul 30;10(8):532. doi: 10.3390/jof10080532 (PMC11355323; doi:10.3390/jof10080532)
Supplement: Supplementary file 1 [file jof-10-00532-s001.zip]

Archive with 1 entries (1 files):
- jof-3081798-supplementary.pdf
